# Supplementary material for: RAD51 Inhibition Shows Antitumor Activity in Hepatocellular Carcinoma
Source: Int J Mol Sci. 2023 Apr 26;24(9):7905. doi: 10.3390/ijms24097905 (PMC10178757; doi:10.3390/ijms24097905)
Supplement: Supplementary file 1 [file ijms-24-07905-s001.zip]

Archive with 1 entries (1 files):
- ijms-2329779-supplementary.pdf
